# Supplementary material for: Investigation of the Interaction between Aloe vera Anthraquinone Metabolites and c-Myc and C-Kit G-Quadruplex DNA Structures
Source: Int J Mol Sci. 2022 Dec 16;23(24):16018. doi: 10.3390/ijms232416018 (PMC9788642; doi:10.3390/ijms232416018)
Supplement: Supplementary file 1 [file ijms-23-16018-s001.zip]

Archive with 1 entries (1 files):
- ijms-2060910-supplementary.pdf
